# Supplementary material for: T Cell-Induced Colitis Is Exacerbated by Prolonged Stress: A Comparison in Male and Female Mice
Source: Biomedicines. 2024 Jan 18;12(1):214. doi: 10.3390/biomedicines12010214 (PMC10813177; doi:10.3390/biomedicines12010214)
Supplement: Supplementary file 1 [file biomedicines-12-00214-s001.zip]

Archive with 1 entries (1 files):
- biomedicines-2773994-supplementary.pdf
